# Supplementary material for: Auxin-mediated protein depletion for metabolic engineering in terpene-producing yeast
Source: Nat Commun. 2021 Feb 16;12:1051. doi: 10.1038/s41467-021-21313-1 (PMC7886869; doi:10.1038/s41467-021-21313-1)
Supplement: Supplementary file 4 — Source Data [file 41467_2021_21313_MOESM4_ESM.xlsx]

## Sheet: Figure 1b
Figure 1b
Strain	G5Z			G5V			G6J			G5W			G5X			G6A				G5V1
Time (min)	AID*-yEGFP + TIR1			CUP1-AID*-yEGFP + TIR1			TRX1-AID*-yEGFP + TIR1			SOD1-AID*-yEGFP + TIR1			mRFP-AID*-yEGFP + TIR1			yEGFP + TIR1				CUP1-AID*-yEGFP W/O TIR1
	Biological replicate 1	Biological replicate 2	Mean	Biological replicate 1	Biological replicate 2	Mean	Biological replicate 1	Biological replicate 2	Mean	Biological replicate 1	Biological replicate 2	Mean	Biological replicate 1	Biological replicate 2	Mean	Biological replicate 1	Biological replicate 2	Mean	Time (min)	Biological replicate 1	Biological replicate 2	Biological replicate 3	Mean
0	124.521	128.127	126.324	220.164	213.679	216.921	98.4335	97.1792	97.8063	1.32701	1.29897	1.31299	82.6444	83.9481	83.2962	165.349	166.52	165.934	0	228.923	228.908	225.591	227.808
20	87.8276	91.2969	89.5622	168.569	160.748	164.658	64.394	67.4612	65.9276	0.242051	0.0676749	0.154863	60.6946	59.7476	60.2211	140.075	139.304	139.69	20	208.724	210.96	214.093	211.259
50	68.0371	72.4712	70.2541	129.224	124.368	126.796	45.9344	40.3359	43.1352	0.237585	0.0758362	0.15671	40.494	39.7075	40.1007	129.494	128.81	129.152	40	212.092	214.659	207.774	211.509
90	44.7072	48.6469	46.6771	102.86	98.0886	100.475	26.2922	16.2561	21.2741	0.277746	0.10048	0.189113	22.9758	20.8507	21.9132	126.838	127.497	127.167	60	204.458	209.037	205.299	206.265
220	6.31728	7.80467	7.06097	15.793	18.9063	17.3497	6.08442	1.22523	3.65483	0.515522	0.346419	0.430971	0.81955	0.651106	0.735328	113.944	117.672	115.808	90	201.39	205.941	201.142	202.824
330	2.72866	3.10323	2.91594	1.53441	2.2215	1.87795	2.73592	0.554931	1.64543	0.451787	0.180551	0.316169	0.105769	0.145336	0.125552	103.721	107.315	105.518	120	196.883	201.9	196.749	198.511
																			150	195.621	197.704	194.03	195.785
																			180	192.729	195.912	191.811	193.484

## Sheet: Figure 1c
Figure 1c
	G9L104			G8Z104					G104
	yEGFP-AID*-CUP1 + TIR1			yEGFP-AID*-CUP1 + SKP1-TIR1					CUP1-AID*-yEGFP W/O TIR1
Time (min)	Biological replicate 1	Biological replicate 2	Mean	Biological replicate 1	Biological replicate 2	Mean		Time (min)	Biological replicate 1	Biological replicate 2	Biological replicate 3	Mean
0	89.0541	84.5441	86.7991	119.621	113.469	116.545		0	121.036	125.627	124.041	123.568
20	48.9754	44.0085	46.4919	99.035	92.8436	95.9393		20	112.165	117.655	115.073	114.964
40	17.2812	12.7387	15.01	82.5408	76.1712	79.356		40	111.358	116.121	114.414	113.964
60	2.13736	1.373	1.75518	66.0751	61.6419	63.8585		60	109.459	112.654	111.897	111.337
80	0.80826	0.705759	0.75701	51.7984	47.9918	49.8951		90	106.796	109.618	109.511	108.642
100	0.63	0.60111	0.615555	41.6391	37.4056	39.5224		120	106.508	108.124	107.535	107.389
120	0.570471	0.55211	0.56129	31.9814	27.2075	29.5945		150	104.76	106.216	105.847	105.608
140	0.452679	0.448582	0.450631	22.889	17.9584	20.4237		180	102.668	104.257	105.103	104.009
170	0.40398	0.389863	0.396921	5.26053	2.42386	3.84219

## Sheet: Figure 1d
Figure 1d
	G9L105						G8Z105					G105
	yEGFP-AID*-CUP1-NLS + TIR1						yEGFP-AID*-CUP1-NLS + SKP1-TIR1					CUP1-AID*-yEGFP-NLS W/O TIR1
Time (min)	Biological replicate 1	Biological replicate 2	Biological replicate 3	Mean		Time (h)	Biological replicate 1	Biological replicate 2	Mean		Time (h)	Biological replicate 1	Biological replicate 2	Biological replicate 3	Mean
0	55.4869	56.2266	56.9892	56.2342		0	86.4261	84.2892	85.3576		0	98.564	101.074	99.086	99.5745
20	1.62013	1.68338	1.95934	1.75429		20	65.3534	62.0748	63.7141		20	92.5699	92.5354	91.3336	92.1463
40	0.572347	0.537174	0.514495	0.541339		40	45.3934	42.095	43.7442		40	91.7508	93.0535	91.4778	92.094
60	0.348924	0.321154	0.333888	0.334655		60	27.3772	24.3926	25.8849		60	89.5085	91.0445	89.108	89.887
90	0.367518	0.373272	0.416091	0.385627		80	12.028	10.3923	11.2101		90	87.6175	90.526	88.1778	88.7738
120	0.288689	0.28049	0.267455	0.278878		100	4.95529	4.26282	4.60905		120	86.2426	89.0875	87.122	87.484
						120	1.9029	1.66468	1.78379		150	84.9662	88.3487	86.7112	86.6754
						140	0.981268	0.848757	0.915013		180	84.246	87.5014	86.7027	86.15
						170	0.504567	0.472183	0.488375

## Sheet: Figure 2c
Figure 2c	OD600 for LIM401 and LIM141 with/without NAA addtion during flask cultivation
	LIM401 with NAA added at 10 h												LIM141 with NAA added at 10 hour
Time (h)	Biological replicate 1		Biological replicate 2		Biological replicate 3		Biological replicate 4		Mean	Standard deviation		Time (h)	Biological replicate 1		Biological replicate 2		Biological replicate 3		Biological replicate 4		Mean	Standard deviation
	Culture 1	Culture 2	Culture 1	Culture 2	Culture 1	Culture 2	Culture 1	Culture 2					Culture 1	Culture 2	Culture 1	Culture 2	Culture 1	Culture 2	Culture 1	Culture 2
0	0.19	0.24	0.205	0.26	0.21	0.24	0.2	0.25	0.227143	0.0269037		0	0.2	0.24	0.225	0.25	0.185	0.23	0.18	0.25	0.22	0.0281577
4	0.56	0.84	0.58	0.86	0.545	0.84	0.65	0.82	0.730714	0.140666		4	0.545	0.78	0.525	0.81	0.49	0.78	0.505	0.79	0.653125	0.0284312
6	1	1.45	NULL	1.55	1.24	1.39	1.23	1.37	1.31857	0.179854		6	1.22	1.32	1.02	1.34	0.9	1.35	0.9	1.38	1.17875	0.184752
8	1.82	2.95	NULL	3.02	2.1	2.79	2.08	2.91	2.52429	0.503284		8	1.8	2.46	2.32	2.58	1.64	2.65	1.68	2.57	2.2125	0.0832666
10	2.7	4.32	NULL	4.42	2.9	4.24	2.95	4.66	3.74143	0.8472		10	2.75	3.94	2.6	3.92	2.5	4.04	2.8	4.06	3.32625	0.160728
12	3.9	5.84	NULL	5.82	4.45	5.56	3.75	5.96	5.04	0.972711		12	4	5.18	3.75	5.18	3.35	5.22	3.7	5.3	4.46	0.32532
24	7.5	7.95	NULL	8.15	7.55	8.05	7.35	8.1	7.80714	0.329682		24	7.3	8	6.5	8.15	7.2	8.1	7.1	8.1	7.55625	0.1
32	8.95	8.15	NULL	8.2	9.35	8.1	8.9	8.2	8.55	0.504975		32	9.05	8.2	9.2	8.35	8.85	8.2	9.2	8.45	8.6875	0.175594
48	9.9	8.4	NULL	8.5	9.6	8.4	9.45	8.35	8.94286	0.676035		48	10.05	8.7	9.35	8.9	9.3	8.85	10.2	9.05	9.3	0.482183
56	9.7	8.45	NULL	8.5	9.5	8.45	9.65	8.4	8.95	0.627163		56	9.8	8.75	9.8	8.85	9	8.8	11.45	9.1	9.44375	1.24933
72	9.15	8.6	NULL	8.7	9.5	8.55	9.55	8.55	8.94286	0.448543		72	9.55	8.9	9.95	9.1	10.1	8.95	10.25	9.4	9.525	0.368556
96	9.7	8.55	NULL	8.7	9.9	8.5	9.95	8.5	9.11429	0.69565		96	11.1	9	10.75	9.25	9.9	8.8	13.65	9.55	10.25	1.91507
	LIM141 without NAA addition								LIM141 with NAA added at 24 hour
Time (h)	Biological replicate 1	Biological replicate 2	Biological replicate 3	Biological replicate 4	Mean	Standard deviation		Time (h)	Biological replicate 1	Biological replicate 2	Biological replicate 3	Biological replicate 4	Mean	Standard deviation
0	0.19	0.17	0.17	0.17	0.175	0.01		0	0.18	0.17	0.17	0.17	0.1725	0.005
2	0.395	0.365	0.385	0.385	0.3825	0.0125831		2	0.415	0.37	0.38	0.4	0.39125	0.0201556
4	0.78	0.725	0.785	0.83	0.78	0.0430116		4	0.745	0.75	0.81	0.755	0.765	0.0302765
6	1.395	1.32	1.4	1.425	1.385	0.0452769		6	1.32	1.325	1.465	1.23	1.335	0.0970395
8	2.525	2.36	2.57	2.74	2.54875	0.156225		8	2.35	2.33	2.525	2.55	2.43875	0.114773
12	5.24	4.95	5.2	5.61	5.25	0.272152		12	5.24	5.05	5.14	5.25	5.17	0.094163
24	9.85	9.9	10	10.35	10.025	0.225462		24	9.95	9.95	9.65	11.05	10.15	0.616441
32	10.5	10.15	10.6	11.1	10.5875	0.392375		32	10.5	10.05	9.9	11.65	10.525	0.792149
48	11.9	11.65	11.95	12.2	11.925	0.225462		48	11.45	10.9	10.75	12.7	11.45	0.886002
56	11.9	11.65	11.75	12.05	11.8375	0.175		56	11.6	11	10.5	12.65	11.4375	0.925
72	12	12.3	12.25	12.5	12.2625	0.205649		72	11.9	11.45	11.1	12.7	11.7875	0.690863
96	12.2	12.2	12.2	12.3	12.225	0.05		96	11.75	11.55	11.15	12.8	11.8125	0.704006

## Sheet: Figure 2d
Figure 2d
	LIM401 with NAA added at 10 h												LIM141 with NAA added at 10 hour
Time (h)	Biological replicate 1		Biological replicate 2		Biological replicate 3		Biological replicate 4		Mean	Standard deviation		Time (h)	Biological replicate 1		Biological replicate 2		Biological replicate 3		Biological replicate 4		Mean	Standard deviation
	Culture 1	Culture 2	Culture 1	Culture 2	Culture 1	Culture 2	Culture 1	Culture 2					Culture 1	Culture 2	Culture 1	Culture 2	Culture 1	Culture 2	Culture 1	Culture 2
0	2.23881	3.21973	0.665009	0.768466	1.12138	0.90066	0.739337	0.739337	1.47291	0.926119		0	0.957862	1.23402	1.07299	1.86085	1.03931	1.05295	1.12877	1.94364	1.2863	0.388876
4	1.15952	1.34429	1.52181	1.19565	1.17329	1.55209	0.965528	0.965528	1.23718	0.181358		4	1.17833	1.07632	1.16552	1.12689	1.32482	1.11345	1.25736	1.15618	1.17486	0.0399596
8	1.67999	2.09918	NULL	0.774363	1.56546	0.878135	0.837531	0.837531	1.36561	0.527867		8	0.930584	1.35442	0.711987	1.39567	0.789685	1.4937	0.87521	1.4649	1.12702	0.0735255
12	3.54349	3.78066	NULL	1.55904	3.67326	1.67735	1.62566	1.62566	2.73615	1.05448		12	1.32274	2.68976	1.17499	2.90411	1.63647	2.83742	1.20132	2.93508	2.08774	0.123509
24	4.89209	5.17886	NULL	2.93161	6.30943	3.68242	2.98743	2.98743	4.27235	1.24318		24	1.99496	3.03776	2.24011	3.75676	2.13524	3.77688	2.35552	3.4679	2.84564	0.37121
32	9.05921	9.87793	NULL	17.4669	8.84153	18.8303	18.2393	18.2393	12.9588	4.9185		32	6.52627	5.20684	6.20695	5.97544	8.54589	6.63702	12.8395	6.06197	7.24999	0.719648
48	20.8198	18.5574	NULL	21.1095	16.7542	23.1135	21.8903	21.8903	20.3737	2.11924		48	8.41353	13.9268	9.90999	13.9393	10.0796	16.4892	21.7736	16.7998	13.9165	1.57671
56	21.6089	20.1072	NULL	24.7951	16.4215	26.8787	28.927	28.927	22.8824	4.26841		56	10.5752	13.9158	11.1387	15.2148	13.7217	16.4918	24.6894	18.9659	15.5892	2.52518
72	21.7826	20.344	NULL	30.032	16.372	30.3456	32.9849	32.9849	25.3672	6.10584		72	14.2759	17.1735	14.3378	15.4619	16.5032	16.99	28.826	22.5904	18.2698	3.18171
96	40.4122	34.3856	NULL	27.9756	27.7059	27.344	27.4233	27.4233	32.3566	6.30311		96	17.4066	36.3533	17.1947	35.6616	17.1609	36.2013	29.2837	46.8393	29.5127	6.09842
	LIM141 without NAA addition								LIM141 with NAA addition added at 24 hour
Time (h)	Biological replicate 1	Biological replicate 2	Biological replicate 3	Biological replicate 4	Mean	Standard deviation		Time (h)	Biological replicate 1	Biological replicate 2	Biological replicate 3	Biological replicate 4	Mean	Standard deviation
0	0.959069	1.30926	1.86716	1.57339	1.42722	0.386434		0	1.78865	1.14764	1.6219	1.59717	1.53884	0.274315
4	1.51205	1.35228	1.36733	1.62006	1.46293	0.127129		4	1.79802	1.21843	1.31604	1.37143	1.42598	0.255965
8	0.829513	0.691776	0.958582	1.9603	1.11004	0.577214		8	2.08578	1.43446	1.66166	1.32231	1.62605	0.337431
12	3.02644	2.70735	3.30666	4.472	3.37811	0.769262		12	3.34602	3.08473	2.82644	2.98687	3.06101	0.217801
24	5.22123	4.58055	6.23173	NULL	5.3445	0.832464		24	4.40989	2.63939	4.80327	6.87746	4.6825	1.73983
32	5.06388	6.38523	11.5226	11.5838	8.63889	3.40823		32	9.47149	6.26929	7.15575	14.1224	9.25474	3.51472
48	18.9606	16.8486	20.7795	18.468	18.7642	1.61837		48	16.6069	11.6934	17.7066	21.2098	16.8042	3.93203
56	18.2544	19.6343	23.7059	20.0654	20.415	2.32592		56	17.8589	16.6331	18.2024	29.4999	20.5486	6.0054
72	21.3909	27.175	29.8559	25.0624	25.8711	3.57331		72	18.2126	21.3218	24.3533	32.5856	24.1183	6.17652
96	35.5141	43.9752	35.1023	28.4341	35.7564	6.36791		96	30.7771	24.563	34.1146	45.7974	33.813	8.91623

## Sheet: Figure 2e
Figure 2e	Limonene (mg/L)
	LIM401 with NAA added at 10 h							LIM141 with NAA added at 10 h
Time (h)	Biological replicate 1	Biological replicate 3	Biological replicate 4	Mean	Standard deviation		Time (h)	Biological replicate 1	Biological replicate 2	Biological replicate 3	Mean	Standard deviation
48	0.989077	0.379303	1.02036	0.796248	0.361423		48	8.11039	6.00073	9.25064	7.78725	1.64888
96	2.55639	2.88022	3.21688	2.8845	0.330266		96	37.6621	40.2462	45.0134	40.9739	3.72925
	LIM141 without NAA addition								LIM141 with NAA added at 24 h
Time (h)	Biological replicate 1	Biological replicate 2	Biological replicate 3	Biological replicate 4	Mean	Standard deviation		Time (h)	Biological replicate 1	Biological replicate 2	Biological replicate 3	Biological replicate 4	Mean	Standard deviation
48	17.66	18.468	10.416	9.78	14.081	4.61829		48	15.168	13.964	21.388	20.112	17.658	3.64146
96	16.1	21.676	15.732	19.588	18.274	2.85705		96	22.236	20.104	26.744	27.552	24.159	3.57471

## Sheet: Figure 2f
	Figure 2f
Figure 2f	Geraniol (mg/L)
	LIM401 with NAA added at 10 h							LIM141 with NAA added at 10 h
Time (h)	Biological replicate 1	Biological replicate 2	Biological replicate 3	Mean	Standard deviation		Time (h)	Biological replicate 1	Biological replicate 2	Biological replicate 3	Mean	Standard deviation
48	0	0	0	0	0		48	9.46946	11.1381	11.0664	10.558	0.943359
96	0	0	0	0	0		96	21.5034	22.3206	25.0986	22.9742	1.8846
	LIM141 without NAA addition								LIM141 with NAA added at 24 h
Time (h)	Biological replicate 1	Biological replicate 2	Biological replicate 3	Biological replicate 4	Mean	Standard deviation		Time (h)	Biological replicate 1	Biological replicate 2	Biological replicate 3	Biological replicate 4	Mean	Standard deviation
48	4.22	5.616	6.16	4.476	5.118	0.922377		48	5.232	4.864	6.768	5.224	5.522	0.848211
96	10.96	13.508	10.304	8.816	10.897	1.95819		96	12.268	11.276	14.624	11.812	12.495	1.4761

## Sheet: Figure 2g
Figure 2g	Farnesol (mg/L)
	LIM401 with NAA added at 10 h							LIM141 with NAA added at 10 h
Time (h)	Biological replicate 1	Biological replicate 2	Biological replicate 3	Mean	Standard deviation		Time (h)	Biological replicate 1	Biological replicate 2	Biological replicate 3	Mean	Standard deviation
48	23.3957	14.3274	20.6914	19.4715	4.65561		48	0.409686	0	0	0.136562	0.236532
96	36.3	39.0539	36.7879	37.3806	1.46951		96	6.78885	7.29726	8.81027	7.63213	1.05149
	LIM141 without NAA addition								LIM141 with NAA added at 24 h
Time (h)	Biological replicate 1	Biological replicate 2	Biological replicate 3	Biological replicate 4	Mean	Standard deviation		Time (h)	Biological replicate 1	Biological replicate 2	Biological replicate 3	Biological replicate 4	Mean	Standard deviation
48	6.372	6.008	6.328	6.048	6.189	0.187485		48	5.932	6.008	5.244	8.384	6.392	1.37174
96	18.604	20.408	26.536	21.516	21.766	3.39891		96	16.82	13.812	12.904	25.848	17.346	5.90991

## Sheet: Figure 2h
Figure 2h	Geranylgeraniol (mg/L)
	LIM401 with NAA added at 10 h							LIM141 with NAA added at 10 h
Time (h)	Biological replicate 1	Biological replicate 2	Biological replicate 3	Mean	Standard deviation		Time (h)	Biological replicate 1	Biological replicate 2	Biological replicate 3	Mean	Standard deviation
48	3.79789	1.09094	3.58196	2.8236	1.50441		48	1.01494	0.626168	1.36776	1.00296	0.370941
96	7.50683	9.24314	8.42116	8.39038	0.868564		96	4.15124	4.86741	5.47855	4.8324	0.664349
	LIM141 without NAA addition								LIM141 with NAA added at 24 h
Time (h)	Biological replicate 1	Biological replicate 2	Biological replicate 3	Biological replicate 4	Mean	Standard deviation		Time (h)	Biological replicate 1	Biological replicate 2	Biological replicate 3	Biological replicate 4	Mean	Standard deviation
48	8.968	7.136	4.284	4.372	6.19	2.27671		48	5.784	3.596	5.784	8.18	5.836	1.87237
96	10.088	15.096	14.084	10.484	12.438	2.52421		96	9.936	8.476	10.224	15.568	11.051	3.10704

## Sheet: Figure 3c
Figure 3c	μmax (h-1)
	Biological replicate 1	Biological replicate 2	Biological replicate 3	Biological replicate 4	Mean	Standard deviation
NLD401 with NAA added at 0 h	0.284	0.285	0.2802	0.2642	0.27835	0.00965729
	Culture 1	Culture 2	Culture 3	Culture 4	Mean	Standard deviation
NLD128-1 with NAA added at 0 h	0.1637	0.165	0.1586	0.1616	0.162225	0.0027933
NLD128-1 without NAA addition	0.3096	0.3164	0.3102	0.3167	0.313225	0.00384913

[truncated: 37 more sheets: Figure 3d, Figure 3e, Figure 3f, Figure 3g, Figure 3h, Figure 3i, Figure 3j, Figure 3k, Figure 3l, Figure 4c, Figure 4d, Figure 4e, Figure 4f, Figure 4g, Figure 4h, Figure 4i, Figure 4j, Figure S2c, Figure S2d, Figure S2e …]
